# Supplementary material for: Critical factors for mitigating car traffic in cities
Source: PLoS One. 2019 Jul 15;14(7):e0219559. doi: 10.1371/journal.pone.0219559 (PMC6629143; doi:10.1371/journal.pone.0219559)
Supplement: S1 Dataset — This file contains all data used in this paper (in a format.xlsx). (XLSX) [file pone.0219559.s001.xlsx]

## Sheet: Modal_shares
Metropolis	Population	Area (km2)	Length (km)	Density (hab/km2)	PT Access	Tomtom morning peak	Capacity road c	Monthly net salary ($)	Value of time V ($/h)	T*	b	Critical distance d(V, T=0)	P*	Population	P>P*	Predicted car share	Private car modal share
Barcelona	3000000	636	14.2319	4716.98	0.76	0.51	4.20084e+06	1700	5.3125	0	0.00202398	278.824	0	3000000	TRUE	0.24	0.24
Beijing	23678827	16411	72.2941	1442.86	0.46	0.72	2.79058e+07	1300	4.0625	0	0.00147316	383.077	0	23678827	TRUE	0.54	0.4
Boston	4700000	11000	59.1877	427.273	0.15	0.43	7.16743e+06	4100	12.8125	0	0.00701141	80.4878	0	4700000	TRUE	0.85	0.73
Brussels	2000000	160	7.13831	12500	0.48	0.71	2.37356e+06	2300	7.1875	0	0.00296339	190.435	0	2000000	TRUE	0.52	0.53
Buenos Aires	12000000	3800	34.7878	3157.89	0.15	0.64	15000000	680	2.125	0	0.000717015	787.059	0	12000000	TRUE	0.85	0.54
Calgary	1000000	5000	39.9043	1500	0.21	0.28	1.88982e+06	3000	9.375	0	0.00427525	132	0	1000000	TRUE	0.79	0.71
Chicago	9655015	28000	94.4309	344.822	0.14	0.36	1.60917e+07	3800	11.875	1.61457e+06	0.00616225	91.5789	1.8594e+06	9655015	TRUE	0.86	0.78
Dallas	7000000	24000	87.426	291.667	0.04	0.33	1.21854e+07	3500	10.9375	0	0.00539662	104.571	0	7000000	TRUE	0.96	0.9
London	12401188	4036.67	35.8547	3072.14	0.61	0.64	15501485	3250	10.1562	0	0.00481386	117.231	0	12401188	TRUE	0.39	0.37
Los Angeles	13060534	12000	61.8195	1088.38	0.11	0.62	1.65869e+07	3500	10.9375	0	0.00539662	104.571	0	13060534	TRUE	0.89	0.84
Madrid	6500000	1739	23.5334	3737.78	0.76	0.48	9.38194e+06	1800	5.625	0	0.00217051	260	0	6500000	TRUE	0.24	0.37
Melbourne	5000000	10000	56.4333	500	0.33	0.55	6.742e+06	3400	10.625	0	0.00515788	109.412	0	5000000	TRUE	0.67	0.74
Montreal	4000000	4000	35.6915	1000	0.18	0.48	5.7735e+06	2200	6.875	0	0.00279624	201.818	0	4000000	TRUE	0.82	0.65
New York	20000000	34000	104.058	588.235	0.35	0.5	2.82843e+07	4200	13.125	8.30508e+06	0.00731542	77.1429	1.02831e+07	20000000	TRUE	0.65	0.57
Ottawa	1300000	5000	39.9043	260	0.28	0.44	1.95982e+06	2900	9.0625	0	0.00407106	138.621	0	1300000	TRUE	0.72	0.67
Paris	12037889	2845	30.1007	4231.24	0.5	0.68	1.45981e+07	2600	8.125	0	0.00349349	161.538	0	12037889	TRUE	0.5	0.45
Rotterdam	1509373	1130	18.9703	1335.73	0.55	0.27	2.90479e+06	2600	8.125	0	0.00349349	161.538	0	1509373	TRUE	0.45	0.38
San Francisco	6989419	9000	53.5373	776.602	0.16	0.55	9.42453e+06	5377	16.8031	1.88342e+06	0.0119758	47.1229	2.14992e+06	6989419	TRUE	0.84	0.67
Seoul	25000000	11000	59.1877	2272.73	0.83	0.5	3.53553e+07	2600	8.125	0	0.00349349	161.538	0	25000000	TRUE	0.17	0.23
Singapore	6000000	700	14.9308	8571.43	0.6	0.53	8.24163e+06	3100	9.6875	0	0.00448572	125.806	0	6000000	TRUE	0.4	0.33
Sydney	5000000	12000	61.8195	416.667	0.42	0.67	6.10847e+06	3800	11.875	0	0.00616225	91.5789	0	5000000	TRUE	0.58	0.65
Tokyo	35000000	7835	49.9522	4467.13	0.75	0.5	4.94975e+07	2900	9.0625	0	0.00407106	138.621	0	35000000	TRUE	0.25	0.12
Toronto	6000000	6300	44.7925	952.381	0.17	0.5	8.48528e+06	2400	7.5	0	0.00313518	180	0	6000000	TRUE	0.83	0.68
Vancouver	2479623	2872	30.2432	863.378	0.19	0.54	3.37434e+06	3100	9.6875	0	0.00448572	125.806	0	2479623	TRUE	0.81	0.73
Washington DC	6000000	14412	67.7481	416.32	0.12	0.46	8.84652e+06	4400	13.75	0	0.00795854	70.9091	0	6000000	TRUE	0.88	0.74

## Sheet: CO2
Metropolis	Population	Area (km2)	Length (km)	Density (hab/km2)	PT Access	Private car modal share	Tomtom morning peak	Road capacity c	(1-p)*(1+TmTom)*L	Annual CO2 per capita (t)	Transport share	Annual transport CO2 per capita (t)
Barcelona	3000000	1600	22.5733	1875	0.76	0.24	0.51	1.0082e+06	8.18057	5.8	0.39	2.262
Beijing	23678827	16411	72.2941	1442.86	0.46	0.4	0.72	1.50691e+07	67.1467	10	0.26	2.6
Boston	4700000	11000	59.1877	427.273	0.15	0.73	0.43	6.09232e+06	71.9427	15	0.44	6.6
Brussels	2000000	160	7.13831	12500	0.48	0.53	0.71	1.23425e+06	6.34738	9.5	0.26	2.47
Buenos Aires	12000000	3800	34.7878	3157.89	0.15	0.54	0.64	12750000	48.4942	4	0.33	1.32
Calgary	1000000	5000	39.9043	1500	0.21	0.71	0.28	1.49296e+06	40.3513	14	0.17	2.38
Chicago	9655015	28000	94.4309	344.822	0.14	0.78	0.36	1.38389e+07	110.446	18	0.31	5.58
Dallas	7000000	24000	87.426	291.667	0.04	0.9	0.33	1.1698e+07	111.626	13	0.4	5.2
London	12401188	4036.67	35.8547	3072.14	0.61	0.37	0.64	6.04558e+06	22.9327	7.8	0.31	2.418
Los Angeles	13060534	12000	61.8195	1088.38	0.11	0.84	0.62	1.47623e+07	89.1314	15	0.38	5.7
Madrid	6500000	1739	23.5334	3737.78	0.76	0.37	0.48	2.25167e+06	8.35907	7.14	0.43	3.0702
Melbourne	5000000	10000	56.4333	500	0.33	0.63	0.55	4.51714e+06	58.6059	10	0.38	3.8
Montreal	4000000	4000	35.6915	1000	0.18	0.65	0.48	4.73427e+06	43.3152	13	0.25	3.25
New York	20000000	34000	104.058	588.235	0.35	0.57	0.5	1.83848e+07	101.456	18	0.46	8.28
Ottawa	1300000	5000	39.9043	260	0.28	0.67	0.44	1.41107e+06	41.3728	12.5	0.32	4
Paris	12037889	2845	30.1007	4231.24	0.5	0.45	0.68	7.29904e+06	25.2846	7.91	0.34	2.6894
Rotterdam	1509373	1130	18.9703	1335.73	0.55	0.38	0.27	1.30716e+06	10.8415	16	0.11	1.76
San Francisco	6989419	9000	53.5373	776.602	0.16	0.67	0.55	7.91661e+06	69.7056	13.9	0.4	5.56
Seoul	25000000	11000	59.1877	2272.73	0.83	0.23	0.5	6.01041e+06	15.0929	5.7	0.25	1.425
Singapore	6000000	700	14.9308	8571.43	0.6	0.33	0.53	3.29665e+06	9.13767	10	0.15	1.5
Sydney	5000000	12000	61.8195	416.667	0.42	0.56	0.67	3.54291e+06	59.8784	9.5	0.33	3.135
Tokyo	35000000	7835	49.9522	4467.13	0.75	0.12	0.5	1.23744e+07	18.7321	6.8	0.21	1.428
Toronto	6000000	6300	44.7925	952.381	0.17	0.68	0.5	7.04278e+06	55.7667	15	0.29	4.35
Vancouver	2479623	2872	30.2432	863.378	0.19	0.73	0.54	2.73321e+06	37.7253	14	0.28	3.92
Washington DC	6000000	14412	67.7481	416.32	0.12	0.74	0.46	7.78494e+06	87.0428	13	0.33	4.29

## Sheet: Commuting time
Metropolis	Population	Area (km2)	Length (km)	Density (hab/km2)	PT Access	Private car modal share	Tomtom morning peak	Predticted commuting time (min)	Data (min)
Barcelona	3000000	636	14.2319	4716.98	0.76	0.24	0.51	30.1423	24
Beijing	23678827	16411	72.2941	1442.86	0.46	0.4	0.72	55.6077	52
Boston	4700000	11000	59.1877	427.273	0.15	0.73	0.43	35.9176	46
Brussels	2000000	160	7.13831	12500	0.48	0.53	0.71	18.4935	20
Buenos Aires	12000000	3800	34.7878	3157.89	0.15	0.54	0.64	25.2944	37
Calgary	1000000	5000	39.9043	1500	0.21	0.71	0.28	25.6217	26
Chicago	9655015	28000	94.4309	344.822	0.14	0.78	0.36	52.2276	50
Dallas	7000000	24000	87.426	291.667	0.04	0.9	0.33	44.8081	52
London	12401188	4036.67	35.8547	3072.14	0.61	0.37	0.64	37.8355	37
Los Angeles	13060534	12000	61.8195	1088.38	0.11	0.84	0.62	40.1244	50
Madrid	6500000	1739	23.5334	3737.78	0.76	0.37	0.48	34.8773	33
Melbourne	5000000	10000	56.4333	500	0.33	0.63	0.55	41.1887	32
Montreal	4000000	4000	35.6915	1000	0.18	0.65	0.48	24.8555	30
New York	20000000	34000	104.058	588.235	0.35	0.57	0.5	66.7562	51
Ottawa	1300000	5000	39.9043	260	0.28	0.67	0.44	29.5014	27
Paris	12037889	2845	30.1007	4231.24	0.5	0.45	0.68	32.0069	33
Rotterdam	1509373	1130	18.9703	1335.73	0.55	0.38	0.27	25.7824	34
San Francisco	6989419	9000	53.5373	776.602	0.16	0.67	0.55	35.2226	47
Seoul	25000000	11000	59.1877	2272.73	0.83	0.23	0.5	55.1227	40
Singapore	6000000	720	15.1426	8333.33	0.6	0.33	0.53	26.018	40
Sydney	5000000	12000	61.8195	416.667	0.42	0.56	0.67	48.0365	36
Tokyo	35000000	7835	49.9522	4467.13	0.75	0.12	0.5	48.2566	41
Toronto	6000000	6300	44.7925	952.381	0.17	0.68	0.5	29.8199	34
Vancouver	2479623	2872	30.2432	863.378	0.19	0.73	0.54	22.7201	30
Washington DC	6000000	14412	67.7481	416.32	0.12	0.74	0.46	40.3059	48
